# Supplementary material for: Transfer Learning in Trajectory Decoding: Sensor or Source Space?
Source: Sensors (Basel). 2023 Mar 30;23(7):3593. doi: 10.3390/s23073593 (PMC10098869; doi:10.3390/s23073593)
Supplement: Supplementary file 1 [file sensors-23-03593-s001.zip]

Archive with 1 entries (1 files):
- sensors-2261644-supplementary.pdf
